# Supplementary material for: In situ Observation of Phase Transformation in MnAl(C) Magnetic Materials
Source: Materials (Basel). 2017 Aug 31;10(9):1016. doi: 10.3390/ma10091016 (PMC5615671; doi:10.3390/ma10091016)
Supplement: Supplementary file 1 [file materials-10-01016-s001.zip]

Archive with 1 entries (1 files):
- materials-221354-supplementary.mp4
